# Supplementary material for: Escherichia coli ST131-H22 as a Foodborne Uropathogen
Source: mBio. 2018 Aug 28;9(4):e00470-18. doi: 10.1128/mBio.00470-18 (PMC6113624; doi:10.1128/mBio.00470-18)
Supplement: DATA SET S1 [file mbo004184016sd1.xlsx]

## Sheet: Sheet1
Datasheet S2. E. coli ST131 H22 isolates obtained from Enterobase (http://enterobase.warwick.ac.uk/) containing data on source, origin and year of sampling
Uberstrain ID	Strain name	Source	Country	Continent	Year	Source	Accession ID (SRA)	Phylogenetic ID	ColV plasmid
ESC_CA0873AA	CD301	Avian	United States	North America	2001	Turkey	SRS456910	04875_Avian_United_States_2001	Present
ESC_EA0976AA	MOD1-EC7007	Avian	United States	North America	2007	Avian	SRS1554269	04873_Avian_United_States_2007	Present
ESC_BA8206AA	AZ-TG73391	Food	United States	North America	2013	Chicken Breast	SRS589800	03924_Food_Avian_United_States_2013	Present
ESC_BA8217AA	AZ-TG73383	Food	United States	North America	2013	Chicken Breast	SRS589723	03925_Food_Avian_United_States_2013	Present
ESC_BA8315AA	AZ-TG73203	Food	United States	North America	2013	Chicken Breast	SRS580051	03923_Food_Avian_United_States_2013	Present
ESC_BA8325AA	AZ-TG73179	Food	United States	North America	2013	Chicken Breast	SRS577636	03916_Food_Avian_United_States_2013	Present
ESC_BA8327AA	AZ-TG73171	Food	United States	North America	2013	Chicken Breast	SRS577628	03926_Food_Avian_United_States_2013	Present
ESC_BA8618AA	AZ-TG60933	Food	United States	North America	2013	Packaged whole turkey	SRS567688	03918_Food_Avian_United_States_2013	Present
ESC_CA0870AA	CD311	Food	United States	North America	2002	NA	SRS456913	03927_Food_United_States_2002	Present
ESC_BA9321AA	HVH_146_(4-3189767)	Human	Denmark	Europe	2004	Blood	SRS399656	04166_Human_Denmark_2004	Present
ESC_BA9326AA	HVH_141_(4-5995973)	Human	Denmark	Europe	2004	Blood	SRS399651	04164_Human_Denmark_2004	Present
ESC_BA9437AA	HVH_17_(4-7473087)	Human	Denmark	Europe	2005	Blood	SRS402133	04168_Human_Denmark_2005	Present
ESC_CA0053AA	S128	Human	Canada	North America	2004	Blood	ERS126608	03937_Human_Canada_2004	Present
ESC_CA0115AA	2010078422	Human	Spain	Europe	2010	Urine	ERS126642	04820_Human_Spain_2010	Present
ESC_CA0117AA	2010077749	Human	Spain	Europe	2010	Blood	ERS126640	03943_Human_Spain_2010	Present
ESC_CA0125AA	2010035103	Human	Spain	Europe	2010	Urine	ERS126632	04828_Human_Spain_2010	Present
ESC_CA0132AA	2010032085	Human	Spain	Europe	2010	Urine	ERS126625	04829_Human_Spain_2010	Present
ESC_CA0135AA	S79	Human	Australia	Oceania	2009	Urine	ERS126622	04833_Human_Australia_2009	Present
ESC_CA4465AA	AZ844071	Human	Germany	Europe	2012	Respiratory	SRS1187482	04373_Human_Germany_2012	Present
ESC_CA4802AA	sam_144405_20151214_AMA817	Human	Denmark	Europe	2014	NA	ERS1019688	04083_Human_Denmark_2014	Present
ESC_CA8988AA	G749	Human	United States	North America	2010	NA	CP014488***	04142_Human_United_States_2010	Present
ESC_DA2650AA	149262	Human	United Kingdom	Europe	2015	NA	SRS1463991	04551_Human_United_Kingdom_2015	Present
ESC_DA4632AA	B132	Human	United Kingdom	Europe	2012	Blood	SRS1274422	04201_Human_United_Kingdom_2012	Present
ESC_DA4642AA	3019	Human	Germany	Europe	2011	Urine	SRS1274431	04425_Human_Germany_2011	Present
ESC_DA4643AA	2999	Human	Germany	Europe	2011	Urine	SRS1274432	04423_Human_Germany_2011	Present
ESC_DA5279AA	HICF15	Human	United Kingdom	Europe	2008	Blood	SRS1221227	04220_Human_United_Kingdom_2008	Present
ESC_DA9447AA	E61BA	Human	Spain	Europe	2008	Abscess	ERS450221	04147_Human_Spain_2008	Present
ESC_EA2246AA	DHQP1202952	Human	United States	North America	2012	Urine	SRS1590874	04458_Human_United_States_2012	Present
ESC_EA4711AA	11.3-R3	Human	Australia	Oceania	2010	Stool	SRS1646763	04302_Human_Australia_2010	Present
ESC_BA2175AA	2011-70-39-3	Swine	Denmark	Europe	2011	Pig	ERS664759	04856_Swine_Denmark_2011	Present
ESC_CA0922AA	CD505	Avian	United States	North America	1983	NA	SRS456861	08398_Avian_United_States_1983
ESC_CA0924AA	CD467	Avian	United States	North America	2009	NA	SRS456859	08399_Avian_United_States_2009
ESC_CA0925AA	CD466	Avian	United States	North America	1990	NA	SRS456858	08400_Avian_United_States_1990
ESC_BA8663AA	AZ-TG60445	Food	United States	North America	2013	Packaged whole turkey	SRS563011	03917_Food_Avian_United_States_2013
ESC_BA5274AA	upec-110	Human	United States	North America	2011	NA	SRS624636	04647_Human_United_States_2011
ESC_BA9049AA	HVH_177_(4-2876612)	Human	Denmark	Europe	2003	Blood	SRS399685	04160_Human_Denmark_2003
ESC_BA9272AA	HVH_202_(4-3163997)	Human	Denmark	Europe	2003	Blood	SRS399708	04163_Human_Denmark_2003
ESC_BA9381AA	HVH_90_(4-3191362)	Human	Denmark	Europe	2004	Blood	SRS402232	04167_Human_Denmark_2004
ESC_CA0067AA	S114	Human	Australia	Oceania	2011	Urine	ERS126594	04814_Human_Australia_2011
ESC_CA0076AA	S105	Human	Australia	Oceania	2008	Urine	ERS126585	04808_Human_Australia_2008
ESC_CA0077AA	S104	Human	Australia	Oceania	2008	Urine	ERS126584	04807_Human_Australia_2008
ESC_CA0100AA	S24	Human	United Kingdom	Europe	2009	Urine	ERS126561	04709_Human_UK_2009
ESC_CA0101AA	S22	Human	United Kingdom	Europe	2009	Urine	ERS126560	04712_Human_UK_2009
ESC_CA0102AA	S21	Human	United Kingdom	Europe	2009	Urine	ERS126559	04711_Human_UK_2009
ESC_CA0103AA	S19	Human	United Kingdom	Europe	2009	Urine	ERS126558	04707_Human_UK_2009
ESC_CA0122AA	2010066864	Human	Spain	Europe	2010	Peritoneal fluid	ERS126635	04668_Human_Spain_2010
ESC_CA0139AA	S32	Human	United Kingdom	Europe	2007	Urine	ERS126618	04723_Human_UK_2007
ESC_CA0141AA	S6	Human	United Kingdom	Europe	2007	Urine	ERS126616	04703_Human_UK_2007
ESC_CA0833AA	QU300	Human	Australia	Oceania	2008	NA	SRS456950	04640_Human_Australia_2008
ESC_CA0878AA	ZH063	Human	United States	North America	2002	NA	SRS456905	04637_Human_United_States_2002
ESC_CA0883AA	SaT142	Human	United States	North America	2003	NA	SRS456900	08397_Human_United_States_2003
ESC_CA0912AA	H061	Human	United States	North America	2011	NA	SRS456871	04633_Human_United_States_2011
ESC_CA0926AA	CD400	Human	United States	North America	1992	NA	SRS456857	08401_Human_United_States_1992
ESC_CA0927AA	JJ1999	Human	India	Asia	2007	NA	SRS456856	04578_Human_India_2007
ESC_CA0928AA	CD249	Human	United States	North America	2005	NA	SRS456855	04860_Human_United_States_2005
ESC_CA4358AA	cam_2830	Human	Cambodia	Asia	2009	Urine	SRS1187601	04388_Human_Cambodia_2009
ESC_CA4359AA	cam_2254	Human	Cambodia	Asia	2010	Urine	SRS1187602	04394_Human_Cambodia_2010
ESC_CA4380AA	cam_1920	Human	Cambodia	Asia	2010	Urine	SRS1187599	04393_Human_Cambodia_2010
ESC_CA4383AA	cam_2853	Human	Cambodia	Asia	2009	Blood	SRS1187579	04152_Human_Cambodia_2009
ESC_CA4403AA	uk_18B29L	Human	United Kingdom	Europe	2010	NA	SRS1187558	04183_Human_United_Kingdom_2010
ESC_CA4405AA	uk_19A8G	Human	United Kingdom	Europe	2010	Blood	SRS1187560	04191_Human_United_Kingdom_2010
ESC_CA8294AA	AML_0011	Human	Germany	Europe	2015	NA	NA**	04580_Human_Germany_2015
ESC_CA8985AA	ZH063	Human	Canada	North America	2002	NA	SRR933449	04146_Human_Canada_2002
ESC_CA8989AA	SaT040	Human	United States	North America	2007	NA	SRR933435	04144_Human_United_States_2007
ESC_CA8999AA	JJ1897	Human	United States	North America	2004	NA	SRR933383	04143_Human_United_States_2004
ESC_DA2215AA	211655	Human	United Kingdom	Europe	2016	NA	SRS1462841	04568_Human_United_Kingdom_2016
ESC_DA4589AA	U5	Human	United Kingdom	Europe	2012	Urine	SRS1274379	04442_Human_United_Kingdom_2012
ESC_DA4592AA	U12	Human	United Kingdom	Europe	2012	Urine	SRS1274382	04441_Human_United_Kingdom_2012
ESC_DA4594AA	MB3298	Human	Ireland	Europe	2012	Urine	SRS1274384	04439_Human_Ireland_2012
ESC_DA4618AA	B54	Human	United Kingdom	Europe	2012	Blood	SRS1274408	04212_Human_United_Kingdom_2012
ESC_DA4619AA	B51	Human	United Kingdom	Europe	2012	Blood	SRS1274409	04202_Human_United_Kingdom_2012
ESC_DA4621AA	B48	Human	United Kingdom	Europe	2012	Blood	SRS1274411	04211_Human_United_Kingdom_2012
ESC_DA4624AA	B44	Human	United Kingdom	Europe	2012	Blood	SRS1274413	04196_Human_United_Kingdom_2012
ESC_DA4626AA	B3	Human	United Kingdom	Europe	2012	Blood	SRS1274416	04203_Human_United_Kingdom_2012
ESC_DA4649AA	1366	Human	Germany	Europe	2011	Urine	SRS1274438	04433_Human_Germany_2011
ESC_DA4650AA	1351	Human	Germany	Europe	2011	Urine	SRS1274439	04427_Human_Germany_2011
ESC_DA4655AA	1011	Human	Germany	Europe	2011	Urine	SRS1274444	04428_Human_Germany_2011
ESC_DA4809AA	GN02545	Human	United States	North America	2007	Bodily fluid	SRS1246410	04282_Human_United_States_2007
ESC_DA5291AA	HICF249	Human	United Kingdom	Europe	2011	NA	SRS1221240	04267_Human_United_Kingdom_2011
ESC_DA9429AA	UTI226	Human	United Kingdom	Europe	2009	Urine	ERS079796	04832_Human_UK_2009
ESC_EA2246AA	DHQP1202952	Human	United States	North America	2012	NA	SRS1590874	04458_Human_United_States_2012
ESC_EA3221AA	KUN2145	Human	Japan	Asia	2007	NA	DRS033056	08681_Human_Japan_2007
ESC_EA3229AA	KFEC6	Human	Japan	Asia	2004	NA	DRS033048	08673_Human_Japan_2004
ESC_EA3951AA	464	Human	Germany	Europe	2013	NA	ERS633160	04065_Human_Germany_2013
ESC_EA4737AA	11.1-R1	Human	Australia	Oceania	2009	Stool	SRS1646732	04301_Human_Australia_2009
ESC_CA0923AA	CD471	NA*	United States	North America	1967	NA	SRS456860	04862_ND_United_States_1967
ESC_CA0909AA	JJ1901	Primate	United States	North America	2004	Monkey	SRS456874	04863_Primate_United_States_2004
ESC_EA2170AA	MOD1-EC6883	Swine	United States	North America	1997	Pig	SRS1589816	04865_Swine_United_States_1997
ESC_CA0910AA	JJ1897	Water	United States	North America	2004	Water	SRS456873	03905_Water_United_States_2004
ESC_EA2892AA	MOD1-EC5458	Water	United States	North America	1993	NA	SRS1594012	03899_Water_United_States_1993
NA: Not available
*Included for calibration of Bayesian analysis
**Complete genome available at GenBank
***Assemblde genome available at Enterobase based on submitted reads
								Where is: 04558_Human_United_Kingdom_2015
