# Supplementary material for: Escherichia coli ST131-H22 as a Foodborne Uropathogen
Source: mBio. 2018 Aug 28;9(4):e00470-18. doi: 10.1128/mBio.00470-18 (PMC6113624; doi:10.1128/mBio.00470-18)
Supplement: DATA SET S2 [file mbo004184016sd2.xlsx]

## Sheet: Summary
Original ID	Sequencing ID	Alternate Sequencing ID	clinical or food	Plasmid types	Resistance genes	ColV plasmid	Intermingled Food/Clinical in Phylogeny	Meat Type	fimH	H30-subclone based on tree	H30-subclone based can-SNPs	gyrA	parC	CTX-M	Amikacin	Ampicillin	Ampicillin-Sulbactam	Cefazolin	Cefoxitin	Ceftriaxone	Ciprofloxacin	Gentamicin	Imipenem	Nalidixic Acid	Tetracycline	Trimethoprim-Sulfamethoxazole
46 CN-12 B22 M1 C1/2 P2	46_CN_12_B22_M1_C1_2_P2		food	I1, FII, FIB(AP001918), ColRNAI, ColvPC, Col(MG828)	sul1, blaTEM-1, aac(3)-VIa, aadA	+	Sublineage A	Chicken	fimH22	NA	non-H30	gyrA4	parC6	NA	S	R	S	I	S	S	S	S	S	S	S	S
23 CN-07 B5 M2 C4 P1	23_CN_07_B5_M2_C4_P1		food	FII, Col(MG828), ColRNAI	sul2, blaTEM-1, aph(3'')-Ib, aph(6)-Id, tetAD	-	Sublineage A	Turkey	fimH22	NA	non-H30	gyrA4	parC6	NA	S	R	R	R	S	S	S	S	S	S	R	S
29 CN-10 B26 M3 C9 P1	Escherichia_coli_29_CN-10_B26_M3_C9_P1		food	FII, FIB(AP001918), ColRNAI, Col(MG828)	blaTEM-1, tetAD	+	Sublineage A	Pork	fimH22	NA	non-H30	gyrA4	parC6	NA	S	R	I	I	S	S	S	S	S	S	R	S
2 CN-12 B1 M1 C1 P2	2_CN_12_B1_M1_C1_P2		food	FII, FIB(AP001918), Col(MG828), ColRNAI	blaTEM-1	+	Sublineage A	Chicken	fimH22	NA	non-H30	gyrA4	parC6	NA	S	R	I	I	S	S	S	S	S	S	R	S
100 CN-04 B6 M2 C4 P2	100_CN_04_B6_M2_C4_P2		food	HI2, FII, FIB(AP001918), Col(MG828)	blaTEM-1, tetAD	+	Sublineage A	Turkey	fimH22	NA	non-H30	gyrA4	parC6	NA	S	R	I	I	S	S	S	S	S	S	R	S
23 CN-12 B5 M2 C4 P1	23_CN_12_B5_M2_C4_P1		food	FII, FIB(AP001918), ColvPC, ColRNAI, Col(MG828)	sul2, blaTEM-1, aph(3')-Ia, aph(3'')-Ib, aph(6)-Id, tetAD	+	Sublineage A	Turkey	fimH22	NA	non-H30	gyrA4	parC6	NA	S	R	I	R	S	S	S	S	S	S	R	S
24 CN-12 B5 M2 C4 P2	24_CN_12_B5_M2_C4_P2		food	FII, FIB(AP001918), ColvPC, ColRNAI, Col(MG828)	blaTEM-1, tetAD	+	Sublineage A	Turkey	fimH22	NA	non-H30	gyrA4	parC6	NA	S	R	S	I	S	S	S	S	S	S	R	S
99 CN-12 B6 M2 C4 P1	99_CN_12_B6_M2_C4_P1		food	FII, FIB(AP001918), ColvPC, Col(MG828)	blaTEM-1	+	Sublineage A	Turkey	fimH22	NA	non-H30	gyrA4	parC6	NA	S	R	S	I	S	S	S	S	S	S	R	S
43 CN-12 B6 M2 C4 P1	43_CN_12_B6_M2_C4_P1		food	FII, FIB(AP001918), ColvPC, Col(MG828)	blaTEM-1, tetAD	+	Sublineage A	Turkey	fimH22	NA	non-H30	gyrA4	parC6	NA	S	R	S	I	S	S	S	S	S	S	R	S
FMC UTI 01609	FMC_UTI_01609		clinical	FII, FIB(AP001918), Col(MG828)	blaTEM-1	+	Sublineage A	NA	fimH22	NA	non-H30	gyrA4	parC6	NA	S	R	I	S	S	S	S	S	S	Not tested	R	S
FMC UTI 01474	FMC_UTI_01474		clinical	FII, FIA, FIB(AP001918), ColBS512, Col156	ant(2'')-Ia, aadA, sul1, blaTEM-1	-	Sublineage A	NA	fimH22	NA	non-H30	gyrA4	parC23	NA	S	R	S	S	S	S	S	R	S	Not tested	S	S
FMC UTI 02824	FMC_UTI_02824		clinical	I1, FIC(FII), FIB(AP001918), Col(MG828), ColRNAI	sul2, blaCMY-2, aph(3'')-Ib, aph(6)-Id, tetAD	+	Sublineage B	NA	fimH22	NA	non-H30	gyrA4	parC26	NA	S	R	R	R	R	I	S	S	S	Not tested	R	S
92 CN-06 B16 M1 C1/2 P2	92_CN_06_B16_M1_C1_2_P2		food	FIC(FII), FIB(AP001918), ColRNAI	none	+	Sublineage B	Chicken	fimH22	NA	non-H30	gyrA4	parC26	NA	S	S	S	S	S	S	S	S	S	S	S	S
83 CN-02 B19 M1 C1/2 P2	83_CN_02_B19_M1_C1_2_P2		food	I1, P, FIC(FII), FIV(AP001918), Col(MG828), Col156, ColRNAI, ColvPC	sul1, aac(3)-VIa, aadA	+	Sublineage B	Chicken	fimH22	NA	non-H30	gyrA4	parC26	NA	S	S	S	S	S	S	S	R	S	S	R	S
FMC UTI 02651	Escherichia_coli_FMC_UTI_02651		clinical	I1, I2, P, FIB(AP001918), FIC(FII), Col(MG828)	sul1, aac(3)-VIa, aadA	+	Sublineage B	NA	fimH22	NA	non-H30	gyrA4	parC5	NA	S	S	S	S	S	S	S	R	S	Not tested	R	S
17 CN-04 B5 M1 C1 P1	17_CN_04_B5_M1_C1_P1		food	I1, FIC(II), FIB(AP001918), Col(MG828), ColRNAI	blaCMY-2	+	Sublineage B	Chicken	fimH22	NA	non-H30	gyrA4	parC26	NA	S	R	R	R	R	R	S	S	S	S	S	S
1 CN-17 B1 M1 C1 P1	Escherichia_coli_1_CN-17_B1_M1_C1_P1		food	I1, FIC(FII), FIB(AP001918), ColpVC, ColRNAI, pO111	blaCMY-2	+	Sublineage B	Chicken	fimH22	NA	non-H30	gyrA4	parC26	NA	S	S	R	R	R	R	S	S	S	S	S	S
69 CN-13 B8 M1 C1/2 P1	Escherichia_coli_69_CN-13_B8_M1_C1_2_P1		food	I1, FIC(FII), FIB(AP001918), ColpVC, ColRNAI, Col(MG828), pO111	blaCMY-2	+	Sublineage B	Chicken	fimH22	NA	non-H30	gyrA4	parC26	NA	S	R	R	R	R	R	S	S	S	S	S	S
4 CN-13 B1 M1 C3 P2	4_CN_13_B1_M1_C3_P2		food	I1, FIB(AP001918), FIC(FII)	blaTEM-1, aac(3)-IIc	+	Sublineage B	Chicken	fimH22	NA	non-H30	gyrA4	parC26	NA	S	R	I	I	S	S	S	R	S	S	S	S
59 CN-02 B30 M1 C3 P1	59_CN_02_B30_M1_C3_P1		food	I1, FIC(FII), FIB(AP001918), ColRNAI	blaTEM-1, aac(3)-IIc	+	Sublineage B	Chicken	fimH22	NA	non-H30	gyrA4	parC26	NA	S	R	R	I	S	S	S	R	S	S	S	S
7 CN-15 B18 M1 C3 P1	Escherichia_coli_7_CN_15_B18_M1_C3_P1		food	I1, FIC(FII), FIB(AP001918), Col(MG828)	blaTEM-1, aac(3)-Iic	+	Sublineage B	Chicken	fimH22	NA	non-H30	gyrA4	parC26	NA	S	R	S	I	S	S	S	R	S	S	S	S
17 CN-13 B5 M1 C1 P1	17_CN_13_B5_M1_C1_P1		food	I1, FII, FIC(II), FIB(AP001918), ColRNAI, Col(MG828)	blaCMY-2	+	Sublineage B	Chicken	fimH22	NA	non-H30	gyrA4	parC26	NA	S	R	R	R	R	R	S	S	S	S	S	S
91 CN-02 B15 M1 C1/2 P2	91_CN_02_B15_M1_C1_2_P2		food	I1, HI2, FII, FIC(FII), FIB(AP001918), ColRNAI	sul1, aac(3)-VIa, aadA	+	Sublineage B	Chicken	fimH22	NA	non-H30	gyrA4	parC26	NA	S	S	S	S	S	S	S	R	S	S	S	S
127 CN-15 B2 M1 C3 P1	127_CN_15_B2_M1_C3_P1	Escherichia_coli_127_CN-15_B2_M1_C3_P1	food	I1, P, FII, FIC(FII), FIB(AP001918), ColRNAI	sul1, blaTEM-1, aac(3)-VIa, aadA	+	Sublineage B	Chicken	fimH22	NA	non-H30	gyrA4	parC26	NA	S	R	I	I	S	S	S	R	S	S	R	S
7 CN-14 B18 M1 C3 P1	7_CN_14_B18_M1_C3_P1		food	I1, P, FII(29), FIC(FII), FIB(AP001918)	sul1, blaTEM-1, aac(3)-VIa, aadA	+	Sublineage B	Chicken	fimH22	NA	non-H30	gyrA4	parC26	NA	S	R	I	I	S	S	S	R	S	S	R	S
8 CN-14 B18 M1 C3 P2	8_CN_14_B18_M1_C3_P2		food	I1, P, FII(29), FIC(FII), FIB(AP001918)	sul1, blaTEM-1, aac(3)-VIa, aadA	+	Sublineage B	Chicken	fimH22	NA	non-H30	gyrA4	parC26	NA	S	R	I	S	S	S	S	R	S	S	R	S
FMC UTI 01402	FMC_UTI_01402		clinical	FII, FIB(AP001918), ColpVC, ColRNAI	none	+	Sublineage B	NA	fimH22	NA	non-H30	gyrA4	parC26	NA	S	S	S	S	S	S	S	S	S	Not tested	S	S
FMC UTI 02403	FMC_UTI_02403		clinical	FII, FIB(AP001918), Col(MG828), ColRNAI	none	+	Sublineage B	NA	fimH22	NA	non-H30	gyrA6	parC26	NA	S	S	S	S	S	S	S	S	S	Not tested	S	R
FMC UTI 02405	FMC_UTI_02405		clinical	FII, FIB(AP001918), Col(MG828), ColRNAI, Col156	none	+	Sublineage B	NA	fimH22	NA	non-H30	gyrA6	parC26	NA	S	S	S	S	S	S	S	S	S	Not tested	S	S
FMC UTI 01389	FMC_UTI_01389		clinical	FII, FII(29), FIB(AP001918), N, Col156, Col(BS512)	blaTEM-1	-	Sublineage B1	NA	fimH22	NA	non-H30	gyrA4	parC6	NA	S	R	I	S	S	S	S	S	S	Not tested	S	S
FMC UTI 02484	FMC_UTI_02484		clinical	FII, FIB(AP001918), Col(MG828), Col156	blaTEM-1	-	Sublineage B1	NA	fimH22	NA	non-H30	gyrA4	parC6	NA	S	R	I	I	S	S	S	S	S	Not tested	S	S
FMC UTI 02632	Escherichia_coli_FMC_UTI_02632		clinical	I1, FII(29), FIB(AP001918), Col156	none	-	Sublineage B1	NA	fimH22	NA	non-H30	gyrA4	parC6	NA	S	S	S	S	S	S	S	S	S	Not tested	S	S
FMC UTI 01641	FMC_UTI_01641		clinical	FII, FII(29), FIB(AP001918), Col(MG828), Col156, ColRNAI	blaTEM-1	-	Sublineage B1	NA	fimH22	NA	non-H30	gyrA4	parC6	NA	S	R	I	S	S	S	S	S	S	Not tested	S	S
FMC UTI 02287	FMC_UTI_02287		clinical	B/O/K/Z, FII, FIB(AP001918), Col156, Col8282	none	-	Sublineage B1	NA	fimH22	NA	non-H30	gyrA4	parC6	NA	S	S	S	S	S	S	R	S	S	Not tested	S	S
FMC UTI 02635	Escherichia_coli_FMC_UTI_02635		clinical	FII(29), FIB(AP001918), Col156	none	-	Sublineage B1	NA	fimH22	NA	non-H30	gyrA4	parC28	NA	S	R	R	R	R	S	S	S	S	Not tested	S	S
FMC UTI 01966	FMC_UTI_01966		clinical	FII(29), FIB(AP001918), Col(BS512), Col(MG828), Col156	none	-	Sublineage C	NA	fimH22	NA	non-H30	gyrA4	parC6	NA	S	S	S	S	S	S	S	S	S	Not tested	S	S
FMC UTI 02228	FMC_UTI_02228		clinical	FII(29), FIB(AP001918), Col156,Col(MG828), ColRNAI, Col8282	none	-	Sublineage C	NA	fimH22	NA	non-H30	gyrA4	parC6	NA	S	S	S	S	S	S	S	S	S	Not tested	S	S
FMC UTI 02531	FMC_UTI_02531		clinical	FII(29), FIB(AP001918), ColRNAI, Col156, Col(MG828)	none	-	Sublineage C	NA	fimH22	NA	non-H30	gyrA4	parC6	NA	S	S	S	S	S	S	S	S	S	Not tested	S	S
FMC UTI 03031	FMC_UTI_03031		clinical	FII(29), FIB(AP001918), ColRNAI, Col156	none	-	Sublineage C	NA	fimH22	NA	non-H30	gyrA4	parC6	NA	S	S	S	I	S	S	S	S	S	Not tested	S	S
FMC UTI 02885	FMC_UTI_02885		clinical	FII(29), FIB(AP001918), Col156	none	-	Sublineage C	NA	fimH22	NA	non-H30	gyrA4	parC6	NA	S	R	I	S	S	S	S	S	S	Not tested	S	S
FMC UTI 02845	FMC_UTI_02845		clinical	FII(29), FIB(AP001918), Col156	none	-	Sublineage C	NA	fimH22	NA	non-H30	gyrA4	parC6	NA	S	S	S	S	S	S	S	S	S	Not tested	S	S
FMC UTI 02760	FMC_UTI_02760		clinical	FII(29), FIB(AP001918), Col156	none	-	Sublineage C	NA	fimH22	NA	non-H30	gyrA4	parC6	NA	S	S	S	S	S	S	S	S	S	Not tested	S	S
FMC UTI 02803	FMC_UTI_02803		clinical	FII(29), FIB(AP001918), Col156	none	-	Sublineage C	NA	fimH22	NA	non-H30	gyrA4	parC6	NA	S	S	S	S	S	S	S	S	S	Not tested	S	S
FMC UTI 02919	FMC_UTI_02919		clinical	Q1, FII(29), FII(pCoo), FIB(AP001918), ColRNAI, Col156, Col8282, Col(MG828)	sul1, sul2, aadA5, aph(3'')-Ib, aph(6)-Id	-	Sublineage C	NA	fimH22	NA	non-H30	gyrA4	parC6	NA	S	S	S	S	S	S	S	S	S	Not tested	S	S
FMC UTI 02758	FMC_UTI_02758		clinical	FII(29), FIB(AP001918), Col(MG828), Col156	none	-	Sublineage C	NA	fimH22	NA	non-H30	gyrA4	parC6	NA	S	R	R	R	R	S	S	S	S	Not tested	S	S
FMC UTI 03069	FMC_UTI_03069		clinical	FII(29), FIB(AP001918), Col(MG828	none	-	Sublineage C	NA	fimH22	NA	non-H30	gyrA4	parC6	NA	S	S	S	S	S	S	S	S	S	Not tested	S	S
42 CN-05 B6 M2 C7 P2	42_CN_05_B20_M2_C7_P2		food	Col(MG828)	blaTEM-1, tetAD	-	Basal	Turkey	fimH22	NA	non-H30	gyrA4	parC6	NA	S	R	R	R	S	S	S	S	S	S	R	S
74 CN-11 B23 M2 C4 P2	74_CN_11_B23_M2_C4_P2		food	FIC(FII), FIB(AP001918)	none	-	Basal	Turkey	fimH22	NA	non-H30	gyrA4	parC6	NA	S	R	I	R	S	R	S	S	S	S	R	R
70 CN-24 B8 M1 C1/2 P2	Escherichia_coli_70_CN-24_B8_M1_C1_2_P2		food	FIC(FII), FIB(AP001918)	none	-	Basal	Chicken	fimH22	NA	non-H30	gyrA4	parC6	NA	S	S	S	S	S	S	S	S	S	S	S	S
